# Supplementary material for: The Incompetence of Mosquitoes—Can Zika Virus Be Adapted To Infect Culex tarsalis Cells?
Source: mSphere. 2023 Feb 16;8(2):e00015-23. doi: 10.1128/msphere.00015-23 (PMC10117059; doi:10.1128/msphere.00015-23)
Supplement: TABLE S1 [file msphere.00015-23-s0001.xlsx]

## Sheet: Definitions
Category	Metadata	Description
Vector	Vector	Full Latin name (species). [Vector taxonomy should be as up-to-date as possible at the time of publication, potentially including additional columns anchored to taxonomic reference databases (e.g., “NCBI:txid7159” is a stable reference for Aedes aegypti in the NCBI taxonomic backbone, and will continue to be even if the name changes in the future).]
	Vector subsp.	Vector subspecies epithet if applicable (e.g., formosus)
	Vector strain	Lab reared vector strain name (if one exists)
	Vector origin (country)	Wild source for original vector collection (country)
	Vector origin (locality)	Wild source for original vector collection (more detailed text string)
	Vector origin (year)	Year of wild vector collection
	Vector gen.	Generation of vectors in lab colony
Virus	Virus	Virus species name (using appropriate species concept)
	Viral lineage	Virus intraspecific lineage (e.g., Asian lineage of Zika virus) if known
	Viral strain	Viral strain name (if one exists)
	Viral GenBank accession	Accession number for viral sequences
	Viral origin (locality)	Where a virus was originally sourced from in humans or wild animals
	Viral origin (year)	When a viral strain was sourced from humans or wild animals
	Viral history (passage)	Cell type and passage number (e.g., Vero cells, passage 2)
	Viral history (freshness)	Was viral stock frozen at any stage in the process, or was it collected fresh and directly used in experiments?
Experiment	Exposure route	How were vectors exposed (e.g., blood meal, live animal, intrathoracic injection)
	Host (exp.)	Host species used for live animal or blood meal exposure, and to test transmission, if applicable (either for live animal or for origin of blood meal, if known)
	Host lineage / origin	Host intraspecific lineage name, or origin (e.g., if wild-caught), if applicable (either for live animal or for origin of blood meal, if known)
	Diagnostic (virem.)	If host viremia was measured in live animal, diagnostic method used
	Titer	Host viremia if live animal; concentration of virus for blood meal or intrathoracic inoculation
	Units	Units for titer (above; e.g., PFU/ml, FFU/ml, vRNAs/ml, etc.)
	Dose	Dose of live virus injected via intrathoracic inoculation, if applicable
	Units	Units for dose (above)
Infection	Temp. (reared)	Temperature at which vectors are reared (preferably Celsius). [If temperature is not held constant, can be used to report mean, with additional columns added for e.g., “amplitude,” or minimum and maximum temperatures]
	Temp. (EIT)	Temperature at which extrinsic incubation happens (preferably Celsius). [If temperature is not held constant, can be used to report mean, with additional columns added for e.g., “amplitude,” or minimum and maximum temperatures]
	DPI	Days post-infection (i.e., post-exposure)
Experimental Outcome	Body part (inf.)	Vector tissue or body part used to establish infection (e.g., midgut, whole body, carcass, etc.)
	Diagnostic (inf.)	How vector infection was established (e.g., qRT-PCR, virus isolation, etc.)
	# tested (inf.)	Number of vectors tested for infection
	# inf.	Number of vectors with viral infection
	Body part (dissem.)	Vector tissue or body part used to establish dissemination (e.g., legs or wings)
	Diagnostic (dissem.)	How viral dissemination in the vector was established (e.g., qRT-PCR, viral isolation, etc.)
	# tested (dissem.)	Number of vectors tested for dissemination
	# dissem.	Number of vectors with viral dissemination
	Host (transm.)	Host species used to test transmission, if tested using live animal exposure to infected vectors
	Tissue (transm.)	Tissue (e.g., saliva) used to test ability to transmit (not applicable if live animal exposure and infection was used to test transmission)
	Diagnostic (transm.)	How viral transmission in the exposure host (e.g., qRT-PCR, clinical symptoms) or vector tissue (e.g., plaque assay) was established
	# tested (transm.)	Number of vectors tested for ability to transmit
	# transm.	Number of vectors that were able to transmit

## Sheet: Metadata
Vector	Vector subsp.	Vector strain	Vector origin (country)	Vector origin (locality)	Vector origin (year)	Vector gen.	Virus	Viral lineage	Viral strain	Viral GenBank accession	Viral origin (locality)	Viral origin (year)	Viral history (passage)	Viral history (freshness)	Exposure route	Host (exp.)	Host lineage / origin	Diagnostic (virem.)	Titer	Units	Dose	Units	Temp. (reared)	Temp. (EIT)	DPI	Body part (inf.)	Diagnostic (inf.)	# tested (inf.)	# inf.	Body part (dissem.)	Diagnostic (dissem.)	# tested (dissem.)	# dissem.	Host (transm.)	Tissue (transm.)	Diagnostic (transm.)	# tested (transm.)	# transm.
Table 1
Culex quinquefasciatus	NA	NA	United States	Sebring County, Florida	1988	>50	ZIKV	American/Asian	PRVABC59	KU501215	Puerto Rico	2015	>5, Vero cells	Frozen	Bloodmeal	NA	NA	NA	3000000	PFU/ml	NA	NA	28ºC	28ºC	7	whole body	plaque assay	72	1	NA	NA	NA	NA	NA	NA	NA	NA	NA
Culex quinquefasciatus	NA	NA	United States	Sebring County, Florida	1988	>50	ZIKV	East African	MR766	AY632535	Uganda	1947	>10, Vero cells	Frozen	Bloodmeal	NA	NA	NA	3000000	PFU/ml	NA	NA	28ºC	28ºC	7	whole body	plaque assay	66	1	NA	NA	NA	NA	NA	NA	NA	NA	NA
Culex quinquefasciatus	NA	NA	United States	Sebring County, Florida	1988	>50	ZIKV	West African	41525	KU955591	Senegal	1984	>10, Vero cells	Frozen	Bloodmeal	NA	NA	NA	3000000	PFU/ml	NA	NA	28ºC	28ºC	7	whole body	plaque assay	72	1	NA	NA	NA	NA	NA	NA	NA	NA	NA
Culex quinquefasciatus	NA	NA	United States	Sebring County, Florida	1988	>50	ZIKV	American/Asian	PRVABC59	KU501215	Puerto Rico	2015	>5, Vero cells	Frozen	Bloodmeal	NA	NA	NA	3000000	PFU/ml	NA	NA	28ºC	32ºC	7	whole body	plaque assay	108	1	NA	NA	NA	NA	NA	NA	NA	NA	NA
Culex quinquefasciatus	NA	NA	United States	Sebring County, Florida	1988	>50	ZIKV	East African	MR766	AY632535	Uganda	1947	>10, Vero cells	Frozen	Bloodmeal	NA	NA	NA	3000000	PFU/ml	NA	NA	28ºC	32ºC	7	whole body	plaque assay	108	2	NA	NA	NA	NA	NA	NA	NA	NA	NA
Culex quinquefasciatus	NA	NA	United States	Sebring County, Florida	1988	>50	ZIKV	West African	41525	KU955591	Senegal	1984	>10, Vero cells	Frozen	Bloodmeal	NA	NA	NA	3000000	PFU/ml	NA	NA	28ºC	32ºC	7	whole body	plaque assay	108	2	NA	NA	NA	NA	NA	NA	NA	NA	NA
Culex quinquefasciatus	NA	NA	United States	Sebring County, Florida	1988	>50	ZIKV	American/Asian	PRVABC59	KU501215	Puerto Rico	2015	>5, Vero cells	Frozen	Intrathoracic injection	NA	NA	NA	30000000	PFU/ml	4140	PFU	28ºC	28ºC	7	carcass	plaque assay	30	0	legs and wings	plaque assay	30	0	NA	saliva	plaque assay	30	0
Culex quinquefasciatus	NA	NA	United States	Sebring County, Florida	1988	>50	ZIKV	East African	MR766	AY632535	Uganda	1947	>10, Vero cells	Frozen	Intrathoracic injection	NA	NA	NA	30000000	PFU/ml	4140	PFU	28ºC	28ºC	7	carcass	plaque assay	30	6	legs and wings	plaque assay	30	1	NA	saliva	plaque assay	30	0
Culex quinquefasciatus	NA	NA	United States	Sebring County, Florida	1988	>50	ZIKV	West African	41525	KU955591	Senegal	1984	>10, Vero cells	Frozen	Intrathoracic injection	NA	NA	NA	30000000	PFU/ml	4140	PFU	28ºC	28ºC	7	carcass	plaque assay	17	17	legs and wings	plaque assay	30	10	NA	saliva	plaque assay	30	0
Table 2
Culex tarsalis	NA	NA	United States	California	1953	>50	ZIKV	American/Asian	PRVABC59	KU501215	Puerto Rico	2015	>5, Vero cells	Frozen	Bloodmeal	NA	NA	NA	3000000	PFU/ml	NA	NA	28ºC	28ºC	7	whole body	plaque assay	60	2	NA	NA	NA	NA	NA	NA	NA	NA	NA
Culex pipiens	NA	NA	United States	Pennsylvania	2002	>50	ZIKV	American/Asian	PRVABC59	KU501215	Puerto Rico	2015	>5, Vero cells	Frozen	Bloodmeal	NA	NA	NA	3000000	PFU/ml	NA	NA	28ºC	28ºC	7	whole body	plaque assay	32	0	NA	NA	NA	NA	NA	NA	NA	NA	NA
Culex quinquefasciatus	NA	NA	United States	Sebring County, Florida	1988	>50	ZIKV	American/Asian	PRVABC59	KU501215	Puerto Rico	2015	>5, Vero cells	Frozen	Bloodmeal	NA	NA	NA	3000000	PFU/ml	NA	NA	28ºC	28ºC	7	whole body	plaque assay	47	0	NA	NA	NA	NA	NA	NA	NA	NA	NA
Culex tarsalis	NA	NA	United States	California	1953	>50	ZIKV	American/Asian	PRVABC59, Co18.1V	NA	Puerto Rico	2015	18, Aag2+CT and Vero	Frozen	Bloodmeal	NA	NA	NA	3000000	PFU/ml	NA	NA	28ºC	28ºC	7	whole body	plaque assay	60	5	NA	NA	NA	NA	NA	NA	NA	NA	NA
Culex pipiens	NA	NA	United States	Pennsylvania	2002	>50	ZIKV	American/Asian	PRVABC59, Co18.1V	NA	Puerto Rico	2015	18, Aag2+CT and Vero	Frozen	Bloodmeal	NA	NA	NA	3000000	PFU/ml	NA	NA	28ºC	28ºC	7	whole body	plaque assay	40	1	NA	NA	NA	NA	NA	NA	NA	NA	NA
Culex quinquefasciatus	NA	NA	United States	Sebring County, Florida	1988	>50	ZIKV	American/Asian	PRVABC59, Co18.1V	NA	Puerto Rico	2015	18, Aag2+CT and Vero	Frozen	Bloodmeal	NA	NA	NA	3000000	PFU/ml	NA	NA	28ºC	28ºC	7	whole body	plaque assay	40	0	NA	NA	NA	NA	NA	NA	NA	NA	NA
Culex tarsalis	NA	NA	United States	California	1953	>50	ZIKV	American/Asian	PRVABC59, Co18.2V	NA	Puerto Rico	2015	18, Aag2+CT and Vero	Frozen	Bloodmeal	NA	NA	NA	3000000	PFU/ml	NA	NA	28ºC	28ºC	7	whole body	plaque assay	60	2	NA	NA	NA	NA	NA	NA	NA	NA	NA
Culex pipiens	NA	NA	United States	Pennsylvania	2002	>50	ZIKV	American/Asian	PRVABC59, Co18.2V	NA	Puerto Rico	2015	18, Aag2+CT and Vero	Frozen	Bloodmeal	NA	NA	NA	3000000	PFU/ml	NA	NA	28ºC	28ºC	7	whole body	plaque assay	37	0	NA	NA	NA	NA	NA	NA	NA	NA	NA
Culex quinquefasciatus	NA	NA	United States	Sebring County, Florida	1988	>50	ZIKV	American/Asian	PRVABC59, Co18.2V	NA	Puerto Rico	2015	18, Aag2+CT and Vero	Frozen	Bloodmeal	NA	NA	NA	3000000	PFU/ml	NA	NA	28ºC	28ºC	7	whole body	plaque assay	40	0	NA	NA	NA	NA	NA	NA	NA	NA	NA
Culex tarsalis	NA	NA	United States	California	1953	>50	ZIKV	American/Asian	PRVABC59, Co18.3V	NA	Puerto Rico	2015	18, Aag2+CT and Vero	Frozen	Bloodmeal	NA	NA	NA	3000000	PFU/ml	NA	NA	28ºC	28ºC	7	whole body	plaque assay	44	1	NA	NA	NA	NA	NA	NA	NA	NA	NA
Culex pipiens	NA	NA	United States	Pennsylvania	2002	>50	ZIKV	American/Asian	PRVABC59, Co18.3V	NA	Puerto Rico	2015	18, Aag2+CT and Vero	Frozen	Bloodmeal	NA	NA	NA	3000000	PFU/ml	NA	NA	28ºC	28ºC	7	whole body	plaque assay	32	0	NA	NA	NA	NA	NA	NA	NA	NA	NA
Culex quinquefasciatus			United States	Sebring County, Florida	1988	>50	ZIKV	American/Asian	PRVABC59, Co18.3V	NA	Puerto Rico	2015	18, Aag2+CT and Vero	Frozen	Bloodmeal	NA	NA	NA	3000000	PFU/ml	NA	NA	28ºC	28ºC	7	whole body	plaque assay	32	0	NA	NA	NA	NA	NA	NA	NA	NA	NA
Table 4
Culex tarsalis	NA	NA	United States	California	1953	>50	ZIKV	American/Asian	PRVABC59, infectious clone	KU501215	Puerto Rico	2015	2, Vero cells	Frozen	Bloodmeal	NA	NA	NA	3-6E6	PFU/ml	NA	NA	28ºC	28ºC	7	whole body	plaque assay	40	0	NA	NA	NA	NA	NA	NA	NA	NA	NA
Culex quinquefasciatus	NA	NA	United States	Sebring County, Florida	1988	>50	ZIKV	American/Asian	PRVABC59, infectious clone	KU501215	Puerto Rico	2015	2, Vero cells	Frozen	Bloodmeal	NA	NA	NA	3-6E6	PFU/ml	NA	NA	28ºC	28ºC	7	whole body	plaque assay	38	0	NA	NA	NA	NA	NA	NA	NA	NA	NA
Culex tarsalis	NA	NA	United States	California	1953	>50	ZIKV	American/Asian	PRVABC59, Mut1, infectious clone	NA	Puerto Rico	2015	2, Vero cells	Frozen	Bloodmeal	NA	NA	NA	3-6E6	PFU/ml	NA	NA	28ºC	28ºC	7	whole body	plaque assay	40	1	NA	NA	NA	NA	NA	NA	NA	NA	NA
Culex quinquefasciatus	NA	NA	United States	Sebring County, Florida	1988	>50	ZIKV	American/Asian	PRVABC59, Mut1, infectious clone	NA	Puerto Rico	2015	2, Vero cells	Frozen	Bloodmeal	NA	NA	NA	3-6E6	PFU/ml	NA	NA	28ºC	28ºC	7	whole body	plaque assay	40	0	NA	NA	NA	NA	NA	NA	NA	NA	NA
Culex tarsalis	NA	NA	United States	California	1953	>50	ZIKV	American/Asian	PRVABC59, Mut2, infectious clone	NA	Puerto Rico	2015	2, Vero cells	Frozen	Bloodmeal	NA	NA	NA	3-6E6	PFU/ml	NA	NA	28ºC	28ºC	7	whole body	plaque assay	40	0	NA	NA	NA	NA	NA	NA	NA	NA	NA
Culex quinquefasciatus	NA	NA	United States	Sebring County, Florida	1988	>50	ZIKV	American/Asian	PRVABC59, Mut2, infectious clone	NA	Puerto Rico	2015	2, Vero cells	Frozen	Bloodmeal	NA	NA	NA	3-6E6	PFU/ml	NA	NA	28ºC	28ºC	7	whole body	plaque assay	40	0	NA	NA	NA	NA	NA	NA	NA	NA	NA
Culex tarsalis	NA	NA	United States	California	1953	>50	ZIKV	American/Asian	PRVABC59, Mut3, infectious clone	NA	Puerto Rico	2015	2, Vero cells	Frozen	Bloodmeal	NA	NA	NA	3-6E6	PFU/ml	NA	NA	28ºC	28ºC	7	whole body	plaque assay	40	0	NA	NA	NA	NA	NA	NA	NA	NA	NA
Culex quinquefasciatus	NA	NA	United States	Sebring County, Florida	1988	>50	ZIKV	American/Asian	PRVABC59, Mut3, infectious clone	NA	Puerto Rico	2015	2, Vero cells	Frozen	Bloodmeal	NA	NA	NA	3-6E6	PFU/ml	NA	NA	28ºC	28ºC	7	whole body	plaque assay	32	0	NA	NA	NA	NA	NA	NA	NA	NA	NA
Culex tarsalis	NA	NA	United States	California	1953	>50	ZIKV	American/Asian	PRVABC59, Mut4, infectious clone	NA	Puerto Rico	2015	2, Vero cells	Frozen	Bloodmeal	NA	NA	NA	3-6E6	PFU/ml	NA	NA	28ºC	28ºC	7	whole body	plaque assay	40	0	NA	NA	NA	NA	NA	NA	NA	NA	NA
Culex quinquefasciatus	NA	NA	United States	Sebring County, Florida	1988	>50	ZIKV	American/Asian	PRVABC59, Mut4, infectious clone	NA	Puerto Rico	2015	2, Vero cells	Frozen	Bloodmeal	NA	NA	NA	3-6E6	PFU/ml	NA	NA	28ºC	28ºC	7	whole body	plaque assay	40	0	NA	NA	NA	NA	NA	NA	NA	NA	NA
Culex tarsalis	NA	NA	United States	California	1953	>50	ZIKV	American/Asian	PRVABC59, Mut5, infectious clone	NA	Puerto Rico	2015	2, Vero cells	Frozen	Bloodmeal	NA	NA	NA	3-6E6	PFU/ml	NA	NA	28ºC	28ºC	7	whole body	plaque assay	40	1	NA	NA	NA	NA	NA	NA	NA	NA	NA
Culex quinquefasciatus	NA	NA	United States	Sebring County, Florida	1988	>50	ZIKV	American/Asian	PRVABC59, Mut5, infectious clone	NA	Puerto Rico	2015	2, Vero cells	Frozen	Bloodmeal	NA	NA	NA	3-6E6	PFU/ml	NA	NA	28ºC	28ºC	7	whole body	plaque assay	40	0	NA	NA	NA	NA	NA	NA	NA	NA	NA
Culex tarsalis	NA	NA	United States	California	1953	>50	ZIKV	American/Asian	PRVABC59, Mut6, infectious clone	NA	Puerto Rico	2015	2, Vero cells	Frozen	Bloodmeal	NA	NA	NA	3-6E6	PFU/ml	NA	NA	28ºC	28ºC	7	whole body	plaque assay	40	0	NA	NA	NA	NA	NA	NA	NA	NA	NA
Culex quinquefasciatus	NA	NA	United States	Sebring County, Florida	1988	>50	ZIKV	American/Asian	PRVABC59, Mut6, infectious clone	NA	Puerto Rico	2015	2, Vero cells	Frozen	Bloodmeal	NA	NA	NA	3-6E6	PFU/ml	NA	NA	28ºC	28ºC	7	whole body	plaque assay	25	0	NA	NA	NA	NA	NA	NA	NA	NA	NA
Culex tarsalis	NA	NA	United States	California	1953	>50	ZIKV	American/Asian	PRVABC59, Mut7, infectious clone	NA	Puerto Rico	2015	2, Vero cells	Frozen	Bloodmeal	NA	NA	NA	3-6E6	PFU/ml	NA	NA	28ºC	28ºC	7	whole body	plaque assay	40	0	NA	NA	NA	NA	NA	NA	NA	NA	NA
Culex quinquefasciatus	NA	NA	United States	Sebring County, Florida	1988	>50	ZIKV	American/Asian	PRVABC59, Mut7, infectious clone	NA	Puerto Rico	2015	2, Vero cells	Frozen	Bloodmeal	NA	NA	NA	3-6E6	PFU/ml	NA	NA	28ºC	28ºC	7	whole body	plaque assay	40	0	NA	NA	NA	NA	NA	NA	NA	NA	NA
Culex tarsalis	NA	NA	United States	California	1953	>50	ZIKV	American/Asian	PRVABC59, Mut8, infectious clone	NA	Puerto Rico	2015	2, Vero cells	Frozen	Bloodmeal	NA	NA	NA	3-6E6	PFU/ml	NA	NA	28ºC	28ºC	7	whole body	plaque assay	40	0	NA	NA	NA	NA	NA	NA	NA	NA	NA
Culex quinquefasciatus	NA	NA	United States	Sebring County, Florida	1988	>50	ZIKV	American/Asian	PRVABC59, Mut8, infectious clone	NA	Puerto Rico	2015	2, Vero cells	Frozen	Bloodmeal	NA	NA	NA	3-6E6	PFU/ml	NA	NA	28ºC	28ºC	7	whole body	plaque assay	40	0	NA	NA	NA	NA	NA	NA	NA	NA	NA
Culex tarsalis	NA	NA	United States	California	1953	>50	ZIKV	American/Asian	PRVABC59, Mut9, infectious clone	NA	Puerto Rico	2015	2, Vero cells	Frozen	Bloodmeal	NA	NA	NA	3-6E6	PFU/ml	NA	NA	28ºC	28ºC	7	whole body	plaque assay	40	0	NA	NA	NA	NA	NA	NA	NA	NA	NA
Culex quinquefasciatus	NA	NA	United States	Sebring County, Florida	1988	>50	ZIKV	American/Asian	PRVABC59, Mut9, infectious clone	NA	Puerto Rico	2015	2, Vero cells	Frozen	Bloodmeal	NA	NA	NA	3-6E6	PFU/ml	NA	NA	28ºC	28ºC	7	whole body	plaque assay	40	0	NA	NA	NA	NA	NA	NA	NA	NA	NA
Table 5
Aedes aegypti	NA	NA	Mexico	Poza Rica	2012	>50	ZIKV	American/Asian	PRVABC59, infectious clone	KU501215	Puerto Rico	2015	2, Vero cells	Frozen	Bloodmeal	NA	NA	NA	3-6E6	PFU/ml	NA	NA	28ºC	28ºC	7	carcass	plaque assay	30	26	legs and wings	plaque assay	30	24	NA	saliva	plaque assay	30	7
Aedes aegypti	NA	NA	Mexico	Poza Rica	2012	>50	ZIKV	American/Asian	PRVABC59, Mut6, infectious clone	NA	Puerto Rico	2015	2, Vero cells	Frozen	Bloodmeal	NA	NA	NA	3-6E6	PFU/ml	NA	NA	28ºC	28ºC	7	carcass	plaque assay	30	25	legs and wings	plaque assay	30	18	NA	saliva	plaque assay	30	6
Aedes aegypti	NA	NA	Mexico	Poza Rica	2012	>50	ZIKV	American/Asian	PRVABC59, Mut7, infectious clone	NA	Puerto Rico	2015	2, Vero cells	Frozen	Bloodmeal	NA	NA	NA	3-6E6	PFU/ml	NA	NA	28ºC	28ºC	7	carcass	plaque assay	30	24	legs and wings	plaque assay	30	13	NA	saliva	plaque assay	30	3
Aedes aegypti	NA	NA	Mexico	Poza Rica	2012	>50	ZIKV	American/Asian	PRVABC59, Mut8, infectious clone	NA	Puerto Rico	2015	2, Vero cells	Frozen	Bloodmeal	NA	NA	NA	3-6E6	PFU/ml	NA	NA	28ºC	28ºC	7	carcass	plaque assay	30	27	legs and wings	plaque assay	30	18	NA	saliva	plaque assay	30	2
Aedes aegypti	NA	NA	Mexico	Poza Rica	2012	>50	ZIKV	American/Asian	PRVABC59, Mut9, infectious clone	NA	Puerto Rico	2015	2, Vero cells	Frozen	Bloodmeal	NA	NA	NA	3-6E6	PFU/ml	NA	NA	28ºC	28ºC	7	carcass	plaque assay	30	23	legs and wings	plaque assay	30	16	NA	saliva	plaque assay	30	0
